# Supplementary material for: Antibody Responses after SARS-CoV-2 Vaccination in Patients with Liver Diseases
Source: Viruses. 2022 Jan 21;14(2):207. doi: 10.3390/v14020207 (PMC8876976; doi:10.3390/v14020207)
Supplement: Supplementary file 1 [file viruses-14-00207-s001.zip]

Archive with 1 entries (1 files):
- viruses-1548490-supplementary.pdf
